# Supplementary material for: Evaluating predictions of the patterning cascade model of crown morphogenesis in the human lower mixed and permanent dentition
Source: PLoS One. 2024 Jun 27;19(6):e0304455. doi: 10.1371/journal.pone.0304455 (PMC11210800; doi:10.1371/journal.pone.0304455)
Supplement: S4 Table — (XLSX) [file pone.0304455.s005.xlsx]

## Sheet: Metameric data
dm2_cusp1-2	dm2_cusp1-3	dm2_cusp1-4	dm2_cusp1-5	dm2_cusp1-6	dm2_cusp1-7	dm2_cusp2-3	dm2_cusp2-4	dm2_cusp2-5	dm2_cusp2-6	dm2_cusp2-7	dm2_cusp3-4	dm2_cusp3-5	dm2_cusp3-6	dm2_cusp3-7	dm2_cusp4-5	dm2_cusp4-6	dm2_cusp4-7	dm2_cusp5-6	dm2_cusp5-7	dm2_cusp6-7	M1_cusp1-2	M1_cusp1-3	M1_cusp1-4	M1_cusp1-5	M1_cusp1-6	M1_cusp1-7	M1_cusp2-3	M1_cusp2-4	M1_cusp2-5	M1_cusp2-6	M1_cusp2-7	M1_cusp3-4	M1_cusp3-5	M1_cusp3-6	M1_cusp3-7	M1_cusp4-5	M1_cusp4-6	M1_cusp4-7	M1_cusp5-6	M1_cusp5-7	M1_cusp6-7	dm2_MD	dm2_BL	dm2_area	M1_MD	M1_BL	M1_area	dm2_cusp5	dm2_cusp6
5.133	3.731	7.604	7.911			6.921	5.199	8.995			6.473	4.518			5.43						4.978	4.15	7.134	6.921			6.938	4.841	7.915			5.885	3.224			4.651						10.514	9.138	96.0769	9.814	8.86	86.952	5	0
4.668	3.857	7.298	7.459			6.628	4.935	8.453			6.282	3.91			5.483						6.406	4.217	8.567	7.202			8.801	5.88	9.521			7.922	3.54			6.202						10.195	8.81	89.818	10.66	10.022	106.835	5	0
4.205	3.978	6.998	7.331	8.72	5.012	6.705	5.358	9.106	8.466	2.453	6.077	3.49	6.119	5.9	6.099	3.393	2.904	4.145	7.533	6.138	5.757	4.933	8.725	7.129	8.147		9.078	6.781	9.9	9.858		7.917	2.769	4.394		6.629	5.389		1.836			10.381	8.996	93.3875	11.161	10.308	115.048	3	2
4.029	3.687	6.552	6.93			5.64	4.164	7.345			5.471	3.477			4.911						5.17	3.981	7.126	6.931			6.97	4.749	8.261			5.957	3.212			5.163						9.189	7.858	72.2072	9.626	8.298	79.8765	4	0
4.339	3.704	8.097	7.365	8.758	6.347	6.375	6.032	8.535	8.06	3.498	6.954	3.883	6.498	6.363	5.812	2.832	2.595	3.79	6.699	4.928	5.471	5.064	8.76	9.225		7.808	8.158	6.778	10.028		3.508	6.924	4.863		8.391	4.929		3.985		8.388		10.341	8.877	91.7971	11.112	10.182	113.142	5	1
3.873	3.506	6.786	6.723	8.291		5.969	4.709	7.958	7.336		6.232	3.456	6.312		4.928	2.987		4.337			5.768	4.194	8.613	7.205	9.108		7.299	5.722	9.173	8.755		6.94	3.02	5.65		6.645	4.208		3.625			9.456	7.895	74.6551	10.525	9.869	103.871	3	2
3.145	3.525	6.364	6.668	7.961		4.835	4.464	7.234	7.024		4.999	3.226	5.289		5.171	2.965		3.519																								9.524	7.655	72.9062				4	2
4.642	3.896	7.577	8.05		6.378	6.317	5.333	9.09		3.084	5.887	4.202		6.239	5.792		2.432		7.372		5.329	4.185	8.805	8.792		7.709	6.147	6.345	8.872		3.273	5.95	4.641		6.641	4.414		3.739		7.528		10.922	8.687	94.8794	10.829	9.17	99.3019	5	0
4.443	4.853	8.568	8.447			6.618	6.002	8.554			6.69	4.003			5.131						5.134	4.446	8.128	7.677	8.51		6.748	5.416	7.753	6.998		6.139	3.656	5.415		4.167	2.092		2.425			10.932	8.798	96.1797	9.604	8.953	85.9846	4	0
4.152	4.606	7.511	8.231	9.891		5.758	4.518	8.252	8.28		5.905	3.733	6.123		6.053	4.372		3.623			5.705	4.784	8.527	7.869	9.141		7.696	5.119	8.94	7.971		7.199	3.311	5.899		6.338	3.635		3.502			11.222	8.143	91.3807	10.837	9.929	107.601	4	2
3.703	3.099	7.109	6.821			4.814	4.835	7.432			5.796	3.769			5.507						5.517	4.653	9.303	7.27		8.101	8.222	6.837	9.265		4.41	7.862	2.977		8.292	6.532		2.795		7.899		9.795	7.66	75.0297	11.17	10.039	112.136	5	0
4.425	3.495	7.664	7.421			5.955	5.902	8.598			5.997	4.182			4.992						5.955	4.153	8.762	6.898			8.326	6.81	9.517			7.53	3.065			6.142						10.335	8.95	92.4982	10.917	10.608	115.808	4	0
4.133	3.735	7.171	6.65	7.516		6.283	5.424	8.359	7.19		6.096	2.939	4.798		6.09	3.012		3.593			5.818	5.792	8.726	8.132	9.338		7.815	5.289	8.482	8.153		6.414	2.767	4.758		5.166	3.665		2.227			10.297	9.211	94.8457	10.455	9.45	98.7997	3	2
3.598	4.026	7.186	7.693			6.09	5.484	8.294			6.082	3.982			5.073																											9.971	8.607	85.8204				4	0
4.634	4.711	8.146	8.814	10.353	5.637	7.504	6.039	10.027	9.295	2.275	7.051	4.49	7.51	7.157	6.394	3.581	3.826	4.447	8.353	6.546	5.135	4.311	8.306	7.886	9.381		7.509	5.911	9.43	9.159		7.214	3.935	6.311		6.148	4.12		3.04			11.45	9.033	103.428	11.419	10.189	116.348	4	2
3.794	4.853	8.016	8.874	9.79	4.897	6.267	5.407	8.931	8.182	1.622	6.567	4.207	6.667	5.966	6.129	3.201	3.913	4.114	7.946	6.77	5.372	5.582	8.326	7.822	9.417	8.317	8.277	5.498	9.306	9.139	4.351	7.028	2.408	5.114	8.281	6.362	4.538	1.958	3.147	8.013	6.434	10.706	8.893	95.2085	11.498	10.287	118.28	5	1
4.249	4.133	8.013	8.122	9.03		6.572	6.007	9.074	8.59		6.745	4.341	6.045		5.879	3.546		2.91			6.14	4.811	9.554	8.678			8.497	6.241	9.953			8.382	4.34			6.671						11.07	8.982	99.4307	11.722	10.107	118.474	3	2
6.568	6.061	10.877	10.077	10.993		9.264	7.605	10.732	9.615		8.482	4.478	7.027		6.195	2.958		3.575			5.393	5.367	9.37	9.027	9.937		8.443	7.003	10.001	9.024		7.774	4.423	6.71		5.723	2.923		3.307			11.307	8.308	93.9386	11.838	11.09	131.283	4	2
3.868	4.042	7.013	7.783	8.388		6.461	5.507	9.106	8.564		6.038	4	5.299		5.665	3.972		2.451			6.009	6.065	9.538	9.676	10.439		9.843	7.222	11.578	10.426		8.364	4.265	6.505		7.058	4.224		3.367			10.291	7.355	75.6903	12.412	9.421	116.933	3	3
4.085	3.921	8.276	7.848	9.515		6.174	6.118	9.201	8.9		6.791	4.074	6.646		6.719	3.544		4.53			6.167	5.805	9.964	9.552	11.107		9.619	7.332	11.938	10.999		8.419	3.945	6.993		8.066	4.88		4.464			11.021	8.179	90.1408	11.891	9.948	118.292	5	1
4.438	3.608	8.071	7.527			6.23	6.491	8.776			6.252	4.042			5.072						6.137	5.764	10.448	9.641			8.945	7.542	10.883			8.262	4.277			6.706						10.362	8.097	83.9011	11.73	9.999	117.288	5	0
4.001	4.753	7.57	7.778			6.312	5.501	7.873			5.578	3.462			4.208						5.9	6.622	9.716	9.129			8.857	6.87	9.133			6.88	3.537			4.358						10.2	7.227	73.7154	10.675	8.586	91.6556	4	0
4.751	5.32	8.736	9.175	10.254		7.501	6.151	9.763	8.906		6.917	4.133	6.67		6.14	3.196		3.944			5.565	4.825	8.815	8.763	9.142	7.051	8.724	7.533	10.859	9.684	3.762	7.38	4.433	5.971	7.947	5.851	3.191	3.966	2.897	8.478	6.669	11.523	8.189	94.3618	11.69	9.457	110.552	5	1
5.103	3.277	8.766	7.362			6.903	7.202	9.565			7.227	4.152			6.008						7.047	5.728	10.346	9.185	9.875		9.931	7.974	11.413	10.24		8.053	3.847	5.509		6.457	3.903		2.656			10.569	8.011	84.6683	11.514	9.781	112.618	5	0
3.961	4.509	8.321	8.463			6.055	6.438	8.727			5.864	4.101			4.539						5.942	5.436	9.571	8.247			9.022	7.91	10.236			7.335	3.198			5.663						10.609	7.535	79.9388	11.289	9.361	105.676	5	0
3.703	4.163	8.055	8.113	9.084		5.869	6.118	8.664	8.026		6.199	4.036	6.062		5.516	2.524		3.739			5.598	6.823	10.077	9.746	10.677		9.572	7.717	11.054	10.23		7.775	3.369	5.871		6.652	3.74		3.421			10.737	8.124	87.2274	12.076	9.958	120.253	5	1
4.862	5.591	8.679	10.277	10.648		7.338	5.573	9.935	9.158		6.822	5.17	6.494		5.973	4.134		2.596			6.828	5.345	9.334	8.555			9.148	6.591	10.534			7.413	3.554			6.35						11.811	8.304	98.0785	11.619	9.183	106.697	4	0
4.327	4.098	7.59	7.221	8.128		6.176	5.212	8.021	7.064		6.011	3.327	5.222		5.308	2.615		3.215			5.671	4.202	9.247	8.53	9.836		7.706	5.861	10.086	9.131		8.361	4.609	6.866		7.636	4.686		3.749			9.368	6.986	65.4448	10.35	9.402	97.3107	5	1
4.67	4.95	8.584	8.882	10.074		7.569	6.194	9.954	8.984		7.354	4.232	7.101		6.669	3.384		4.444			5.971	6.272	10.548	9.36	10.112		9.757	8.213	11.153	10.025		8.467	3.663	5.946		6.739	3.615		3.3			10.918	8.889	97.0501	11.763	10.127	119.124	5	1
4.386	4.642	8.58	7.753			6.653	6.248	8.461			6.702	3.266			5.67						5.876	6.194	10.043	8.585	9.134		9.311	7.89	10.223	9.632		7.463	2.873	4.25		5.896	4.073		1.879			10.256	7.768	79.6686	10.911	9.103	99.3228	4	0
4.623	5.496	8.718	8.876	10.277		8.338	7.124	10.741	10.347		7.285	3.626	6.436		6.868	4.146		3.999			6.25	5.97	9.917	9.747			9.602	7.723	10.607			7.84	4.923			4.956						11.877	8.488	100.812	11.134	9.508	105.862		1
4.541	4.72	8.352	8.216	9.947		7.141	5.958	9.384	9.046		7.025	3.714	6.655		6.502	3.801		4.136			6.208	5.952	9.747	10.209			9.329	6.706	10.325			8.462	5.721			5.364						11.124	8.426	93.7308	11.888	10.003	118.916	4	1
4.31	3.846	7.966	7.886	9.02		6.044	5.649	8.239	7.896		6.472	4.342	6.236		5.061	2.969		2.882			6.147	5.695	9.912	10.133	10.754		9.5	7.708	11.405	10.523		8.051	5.215	6.834		5.938	3.707		2.645			10.254	7.735	79.3147	11.974	10.02	119.979	4	1
5.159	4.012	8.228	7.432	8.745		7.528	6.377	9.531	8.566		7.089	3.642	6.247		6.158	2.996		3.865			6.065	5.8	9.677	9.459			8.957	7.065	10.063			7.621	4.485			5.049						10.708	8.41	90.0543	11.528	10.036	115.695	5	0
4.299	4.618	7.688	8.122	9.272		6.89	5.747	9.026	8.139		6.229	3.85	6.496		5.408	2.562		4.071			5.683	5.718	9.613	8.746	10.369		8.325	6.711	9.538	9.495		7.464	3.397	5.899		5.822	3.979		2.895			10.674	8.652	92.3514	10.855	9.621	104.436	5	1
5.592	4.057	8.854	8.127			7.595	6.691	9.575			7.184	4.378			5.431						6.067	5.713	10.5	9.461			8.781	7.752	10.364			8.092	4.233			5.855						11.012	8.126	89.4835	11.47	9.481	108.747	5	0
5.321	4.651	9.4	8.548	9.945		6.885	6.258	9.006	8.592		7.205	4.005	6.233		5.917	3.495		3.274			6.244	5.379	9.75	8.771			8.366	6.971	9.749			7.155	3.686			5.333						11.506	8.151	93.7854	11.175	8.982	100.374	4	2
4.114	4.236	7.74	8.431			5.628	5.028	8.105			5.88	4.358			5.067						5.572	6.391	9.624	10.243	11.318		8.398	6.429	10.539	9.533		7.346	4.095	6.682		6.537	3.728		3.917			10.639	8.094	86.1121	12.614	10	126.14	5	0
3.543	4.611	7.648	7.782			6.309	5.864	8.388			6.156	3.561			5.136						5.847	5.603	8.512				8.487	6.269				6.368										9.658	7.571	73.1207	9.498	8.347	79.2798	4	0
5.209	4.25	8.401	7.828			6.87	5.877	8.704			6.449	3.772			5.256						5.918	4.732	8.704	8.557			8.075	6.939	10.022			6.368	4.07			4.943						10.735	8.029	86.1913	10.896	9.203	100.276	4	0
4.781	4.656	8.937	8.158	9.649		6.794	6.406	9.047	8.787		6.759	3.549	5.8		5.976	3.518		3.3			6.674	6.827	10.175				10.267	7.727				7.826										10.903	7.919	86.3409	11.41	9.674	110.38	4	1
4.889	3.546	7.854	8.275	9.686		6.302	4.447	8.824	8.195		7.06	4.891	7.179		6.663	4.338		3.82			6.792	5.397	9.943	8.395	10.435		9.191	6.883	10.866	10.683		8.154	3.172	5.999		7.51	5.321		3.48			10.275	8.463	86.9573	11.901	10.603	126.186	4	3
4.634	5.125	9.228	8.589	10.082	7.687	7.506	7.163	9.54	9.178	4.602	7.174	3.776	6.496	7.268	5.812	2.86	2.808	3.753	7.333	5.397	5.815	5.552	10.531	9.228	11.251		8.774	8.081	10.981	10.745		8.287	3.863	7.116		7.12	3.863		4.32			11.058	8.404	92.9314	12.051	10.659	128.452	4	1
5.116	4.497	8.799	8.772			7.473	6.649	9.565			7.163	4.752			5.19						7.612	4.939	10.98	9.904			9.436	8.176	11.849			8.356	5.025			6.478						10.774	8.55	92.1177	12.515	10.418	130.381	4	0
4.613	4.692	8.418	8.238	9.556		6.939	6.068	8.997	8.572		6.611	3.793	6.18		5.512	3.097		3.389			7.049	5.61	10.073	9.113	10.194		9.471	6.612	10.655	9.71		8.361	3.932	6.07		6.777	4.416		2.947			10.642	8.036	85.5191	12.262	10.14	124.337	4	1
[truncated: 46 more columns]

## Sheet: Antimeric Data
LM1_cusp1-2	LM1_cusp1-3	LM1_cusp1-4	LM1_cusp1-5	LM1_cusp1-6	LM1_cusp1-7	LM1_cusp2-3	LM1_cusp2-4	LM1_cusp2-5	LM1_cusp2-6	LM1_cusp2-7	LM1_cusp3-4	LM1_cusp3-5	LM1_cusp3-6	LM1_cusp3-7	LM1_cusp4-5	LM1_cusp4-6	LM1_cusp4-7	LM1_cusp5-6	LM1_cusp5-7	LM1_cusp6-7	RM1_cusp1-2	RM1_cusp1-3	RM1_cusp1-4	RM1_cusp1-5	RM1_cusp1-6	RM1_cusp1-7	RM1_cusp2-3	RM1_cusp2-4	RM1_cusp2-5	RM1_cusp2-6	RM1_cusp2-7	RM1_cusp3-4	RM1_cusp3-5	RM1_cusp3-6	RM1_cusp3-7	RM1_cusp4-5	RM1_cusp4-6	RM1_cusp4-7	RM1_cusp5-6	RM1_cusp5-7	RM1_cusp6-7	LM1_MD	LM1_BL	LM1_area	RM1_MD	RM1_BL	RM1_area	RM1_cusp5	RM1_cusp6
6.385	5.346	9.224	8.647			8.221	5.713	9.599			7.101	3.598			6.18						4.978	4.15	7.134	6.921			6.938	4.841	7.915			5.885	3.224			4.651						11.336	9.846	111.614	9.814	8.86	86.952	4	0
5.377	4.985	8.086	8.078			8.031	5.864	9.588			6.703	3.44			5.798						6.143	5.085	9.105	9.119			8.576	6.266	10.337			7.563	4.51			6.128						11.159	9.693	108.164	11.546	10.296	118.878	4	0
6.406	4.217	8.567	7.202			8.801	5.88	9.521			7.922	3.54			6.202						6.063	4.134	8.071	7.001			8.412	6.596	9.664			6.753	3.227			5.562						10.66	10.022	106.835	10.458	9.443	98.7549	4	0
6.008	4.111	9.077	8.184			8.27	6.381	10.06			8.159	4.511			6.526						6.318	5.807	9.569	8.923			9.496	6.645	10.58			8.292	3.757			6.787						11.566	10.27	118.783	11.862	10.781	127.884	5	0
																					5.757	4.933	8.725	7.129	8.147		9.078	6.781	9.9	9.858		7.917	2.769	4.394		6.629	5.389		1.836						11.161	10.308	115.048	1	4
5.17	3.981	7.126	6.931			6.97	4.749	8.261			5.957	3.212			5.163						5.743	4.003	7.807	7.29			7.742	5.456	9.147			6.673	3.518			5.693						9.626	8.298	79.8765	10.386	9.85	102.302	5	0
4.773	4.233	7.631	7.364			7.51	6.136	9.363			6.551	3.442			5.786						5.838	4.745	8.943	7.624			8.739	6.808	9.933			7.811	3.278			6.426						11.084	9.362	103.768	12.09	10.259	124.031	4	0
5.405	4.371	7.839	7.765	9.104		7.81	4.941	9.24	8.243		7.354	3.861	6.655		6.51	3.729		3.9			5.956	4.368	8.482	7.892	9.62		8.251	5.311	9.651	8.948		7.802	3.914	6.853		6.774	4.227		3.889			10.637	9.288	98.7965	11.17	9.884	110.404	4	2
5.471	5.064	8.76	9.225		7.808	8.158	6.778	10.028		3.508	6.924	4.863		8.391	4.929		3.985		8.388		6.107	4.889	9.144	8.71	9.976	8.063	8.849	7.006	10.498	9.826	3.568	7.522	4.343	6.613	8.801	5.754	3.468	3.959	3.094	8.813	7.267	11.112	10.182	113.142	11.122	10.135	112.721	4	2
5.156	3.523	7.477	6.306	7.835		7.432	6.042	8.822	8.296		6.657	2.979	5.673		5.616	2.928		3.457			6.076	4.261	8.754	7.494			8.468	6.684	10.032			7.505	3.501			6.367						9.53	9.014	85.9034	10.617	10.064	106.849	4	1
5.356	5.237	9.243	8.021	9.822	8.147	8.14	6.891	9.613	9.41	4.349	7.261	2.924	5.927	8.04	6.302	3.623	2.923	3.649	8.102	6.379	5.567	5.001	9.807	8.413	10.131	8.102	8.126	7.708	9.873	9.386	3.429	7.462	3.674	6.451	8.782	5.744	2.711	5.285	3.629	9.237	7.583	11.547	10.054	116.094	11.471	9.873	113.253	4	1
4.392	4.032	7.673	6.845	8.304	6.608	6.35	5.294	8.256	7.723	3.376	6.205	2.867	5.24	6.425	5.994	3.377	2.218	3.508	7.11	5.321	5.768	4.194	8.613	7.205	9.108		7.299	5.722	9.173	8.755		6.94	3.02	5.65		6.645	4.208		3.625			9.496	8.031	76.2624	10.525	9.869	103.871	4	3
5.303	3.323	7.218	6.741			6.437	4.539	8.128			5.96	3.522			5.318						6.299	4.226	7.744	7.767			8.423	5.006	9.407			7.122	4.164			5.627						10.104	8.906	89.9862	10.962	9.811	107.548	4	0
5.329	4.185	8.805	8.792		7.709	6.147	6.345	8.872		3.273	5.95	4.641		6.641	4.414		3.739		7.528		6.057	4.205	8.982	8.436		7.813	7.468	6.914	9.786		3.541	6.517	4.387		7.243	5.007		3.762		7.833		10.829	9.17	99.3019	11.266	9.865	111.139	5	0
5.425	4.815	8.356				7.607	6.24				6.2										6.8	5.681	10.021				8.362	6.58				7.054										10.027	9.052	90.7644	11.386	10.362	117.982	0	0
5.134	4.446	8.128	7.677	8.51		6.748	5.416	7.753	6.998		6.139	3.656	5.415		4.167	2.092		2.425			5.354	5.397	9.188	8.576			7.525	6.338	9.069			6.731	3.485			5.316						9.604	8.953	85.9846	11.192	10.569	118.288	3	0
5.824	5.922	9.409	9.437	10.758		8.222	6.346	10.399	9.461		6.979	3.615	6.123		6.607	3.794		3.836			6.693	5.798	9.576	8.706	10.797	8.392	9.673	6.764	10.965	10.063	3.15	7.873	3.168	6.805	9.344	7.023	3.835	4.006	4.525	9.609	7.637	12.181	10.811	131.689	12.131	10.565	128.164	3	3
6.219	4.922	9.412	9.083	10.075		9.066	6.592	10.823	10.038		8.41	4.677	6.739		6.98	4.638		3.019			6.877	5.039	10.41	9.03	10.332		9.045	7.094	10.836	10.278		8.552	4.212	6.375		7.272	4.84		3.03			11.744	10.125	118.908	12.207	10.928	133.398	3	3
5.521	3.96	8.269	7.46	9.689		7.783	6.293	9.777	10.118		7.228	3.75	6.655		6.446	4.632		3.611			5.151	5.243	8.291	8.13	9.757		8.581	6.727	9.75	10.141		6.962	3.595	5.938		5.391	4.208		2.625			12.237	11.162	136.589	12.036	10.392	125.078	2	3
4.487	4.819	7.612	8.476	9.455		6.761	4.167	8.658	7.458		6.999	3.962	6.614		6.829	3.708		4.421			5.458	5.175	8.757	9.22	10.712		7.328	5.105	9.529	9.198		7.302	4.287	6.711		6.771	4.974		3.382			10.846	10.133	109.903	12.204	11.021	134.5	3	3
5.169	5.621	8.439	8.95	9.673	7.487	8.383	5.605	10.253	9.101	3.829	7.61	3.658	5.999	8.025	7.168	4.472	1.969	3.589	8.441	6.195	6.017	5.162	9.479	9.132	10.511	8.137	8.982	6.721	11.037	10.416	3.72	8.255	4.29	6.711	8.817	7.263	4.881	3.274	3.319	9.383	7.772	11.336	10.095	114.437	12.354	10.637	131.409	3	3
5.59	4.766	8.519	8.038		8.136	7.263	5.721	8.912		3.528	6.36	3.35		7.743	5.318		3.062		7.894		5.574	4.945	8.895	8.604		7.136	7.845	6.465	9.621		3.085	6.836	3.885		7.297	5.641		3.472		7.875		11.348	10.43	118.36	11.839	10.482	124.096	5	0
5.517	4.653	9.303	7.27		8.101	8.222	6.837	9.265		4.41	7.862	2.977		8.292	6.532		2.795		7.899		5.418	4.895	8.617	7.513		7.746	7.535	6.744	8.417		3.792	6.14	3.043		7.483	4.163		3.461		6.831		11.17	10.039	112.136	10.275	9.51	97.7152	4	0
5.073	4.058	7.926	6.732	8.13		7.2	5.91	8.509	7.758		6.522	2.971	5.435		5.378	2.661		3.322			5.955	4.153	8.762	6.898			8.326	6.81	9.517			7.53	3.065			6.142						10.104	9.495	95.9375	10.917	10.608	115.808	4	0
6.184	5.082	9.291	8.561	10.221		8.369	6.502	10.359	9.08		7.434	3.588	6.722		6.737	3.319		4.454			5.893	5.464	9.227	8.294	10.045		8.496	6.465	9.964	9.033		7.224	3.033	6.374		6.417	3.141		4.338			11.634	10.245	119.19	11.391	10.103	115.083	5	1
6.293	5.409	9.428	9.036	10.134		9.079	6.787	10.923	9.49		7.995	3.945	6.757		7.003	3.516		4.285			6.133	5.188	9.471	8.943	9.791		9.22	7.04	10.879	9.409		8.32	4.314	6.81		6.727	3.365		3.791			11.543	10.45	120.624	11.612	10.395	120.707	5	1
5.176	4.864	9.085	9.038		7.539	7.371	6.633	9.784		3.729	6.863	4.38		7.268	5.412		3.255		7.855		5.795	5.591	9.477	9.471		8.067	8.754	7.16	10.357		4.023	7.44	4.661		8.353	5.249		3.489		7.973		11.711	10.4	121.794	12.2	10.426	127.197	5	0
6.206	4.188	9.276	9.032		8.097	8.64	7.841	11.179		4.682	7.726	5.207		8.204	5.749		3.486		8.358		7.03	5.006	10.232	9.975		8.613	9.119	7.064	10.865		3.621	8.248	5.514		8.62	5.779		3.607		8.441		12.18	10.205	124.297	12.212	10.369	126.626	5	0
5.702	4.949	8.577	8.038	9.74		8.47	5.713	10.398	8.769		7.724	3.299	6.823		7.652	3.523		5.293			6.518	5.086	9.181	8.808	9.698		9.28	5.731	10.572	8.676		8.611	4.405	7.023		7.359	3.869		4.094			11.591	9.693	112.352	11.825	10.319	122.022	4	3
5.372	5.582	8.326	7.822	9.417	8.317	8.277	5.498	9.306	9.139	4.351	7.028	2.408	5.114	8.281	6.362	4.538	1.958	3.147	8.013	6.434	5.067	5.531	8.481	8.075	9.44		8.042	5.958	9.444	9.636		7.26	2.977	4.958		6.48	5.359		2.155			11.498	10.287	118.28	11.53	10.667	122.991	2	5
6.727	5.425	10.398	9.987	11.795	9.391	9.571	6.854	11.487	10.657	5.007	9.271	5.131	8.202	9.407	7.694	4.779	1.929	4.24	8.827	6.453	7.44	5.374	10.102	9.904	11.109		10.031	5.817	11.874	10.528		9.215	4.821	7.307		8.325	5.576		3.633			12.088	11.417	138.009	12.635	11.085	140.059	3	3
6.039	4.634	8.877	8.187			7.841	5.261	9.066			7.652	3.811			6.475						6.14	4.811	9.554	8.678			8.497	6.241	9.953			8.382	4.34			6.671						11.081	9.891	109.602	11.722	10.107	118.474	5	0
6.568	6.061	10.877	10.077	10.993		9.264	7.605	10.732	9.615		8.482	4.478	7.027		6.195	2.958		3.575			6.848	5.879	10.22	9.201	10.937		9.65	6.58	11.038	10.412		8.827	3.794	6.597		7.662	5.284		3.462			11.838	11.09	131.283	11.929	10.964	130.79	4	3
6.132	4.845	9.087	8.353			7.893	5.91	9.26			7.19	3.725			5.812						5.954	5.47	8.904	8.667			8.554	6.204	10.068			7.063	3.641			6.037						11.165	9.743	108.781	11.354	9.3	105.592	5	0
6.173	4.924	8.938	8.531	9.838		8.974	6.809	11.037	11.089		7.586	3.826	6.379		6.825	4.079		3.699			6.097	5.554	9.812	8.514	10.376		9.16	7.501	10.739	10.555		8.066	3.352	6.152		6.845	4.471		3.413			11.426	9.546	109.073	11.495	9.618	110.559	3	3
5.685	4.36	9.153	9.404	10.392		7.618	6.725	10.757	9.841		7.185	5.215	6.975		6.117	3.737		3.158			5.691	5.528	9.53	9.323	10.389	8.52	8.653	6.969	10.517	9.614	4.202	7.684	4.169	6.561	8.14	6.222	3.477	3.031	3.508	8.257	6.203	11.325	9.605	108.777	11.113	9.454	105.062	4	2
5.708	5.374	9.519	9.034			8.341	7.214	10.256			7.376	3.92			5.942						4.776	5.059	9.197	8.909			7.739	7.269	10.081			7.217	4.093			6.037						11.695	9.575	111.98	11.686	9.748	113.915	5	0
6.13	5.337	10.064	8.909			8.969	7.89	10.266			7.861	4.28			5.289						5.931	5.155	9.865	8.859			8.114	7.86	10.175			6.967	3.925			5.264						10.997	9.49	104.362	11.087	9.094	100.825	4	0
6.435	4.006	9.206	7.586	9.235	8.316	7.641	6.651	9.344	8.694	3.959	7.026	3.689	6.009	7.5	5.637	3.062	2.949	3.213	7.495	5.655	5.914	4.128	8.342	7.29		7.834	7.502	6.542	9.159		3.535	6.017	3.185		7.402	4.961		3.698		7.851		10.215	9.202	93.9984	10.364	9.776	101.318	3	0
5.371	5.681	9.6	9.006	10.221		8.275	6.353	9.949	8.763		8.247	3.75	6.68		7.186	3.755		4.127			5.838	5.887	9.363	9.148	9.567		8.841	6.37	10.373	8.674		7.746	3.746	5.876		6.634	3.344		3.578			11.561	10.038	116.049	11.675	9.762	113.971	5	1
6.407	5.146	9.849	9.69	10.398	8.041	8.746	6.877	10.962	9.408	3.646	8.079	4.868	6.924	8.07	6.843	3.512	3.233	3.745	8.713	6.244	7.216	4.902	10.597	9.14	10.404	8.238	9.337	7.987	11.115	10.147	4.018	8.263	4.525	6.633	7.942	6.142	3.413	3.899	3.124	8.013	6.385	12.132	9.886	119.937	11.964	9.962	119.185	5	1
6.167	5.805	9.964	9.552	11.107		9.619	7.332	11.938	10.999		8.419	3.945	6.993		8.066	4.88		4.464			5.811	5.242	9.658	9.1	10.581		8.366	6.667	10.786	9.858		7.963	3.922	6.729		7.56	4.196		4.189			11.891	9.948	118.292	11.61	9.793	113.697	3	1
5.865	5.287	9.488	8.678	10.095		8.721	6.913	10.666	9.905		7.84	3.611	6.157		7.156	4.405		3.585			6.087	4.923	9.024	8.392	9.616		8.562	6.622	10.691	9.298		7.312	3.553	6.056		6.809	3.503		4.039			10.719	9.029	96.7819	10.889	9.148	99.6126	3	1
6.137	5.764	10.448	9.641			8.945	7.542	10.883			8.262	4.277			6.706						6.127	5.251	10.454	9.676			8.474	8.025	11.161			7.862	4.573			6.498						11.73	9.999	117.288	11.706	10.018	117.271	5	0
5.9	6.622	9.716	9.129			8.857	6.87	9.133			6.88	3.537			4.358						6.101	5.401	9.124				8.326	6.82				6.58										10.675	8.586	91.6556	10.088	8.728	88.0481	0	0
5.565	4.825	8.815	8.763	9.142	7.051	8.724	7.533	10.859	9.684	3.762	7.38	4.433	5.971	7.947	5.851	3.191	3.966	2.897	8.478	6.669	6.205	4.812	9.84	9.066		7.841	8.08	7.699	10.869		4.017	7.042	4.34		7.089	6.022		3.795		8.268		11.69	9.457	110.552	11.83	9.193	108.753	4	0
7.301	4.801	9.663	8.185	9.024		10.091	7.74	11.3	10.708		8.409	3.909	5.531		6.532	4.803		2.106			7.047	5.728	10.346	9.185	9.875		9.931	7.974	11.413	10.24		8.053	3.847	5.509		6.457	3.903		2.656			11.383	9.85	112.123	11.514	9.781	112.618	2	1
5.424	4.647	8.615	9.028			7.317	5.679	9.269			7.034	4.791			5.425						4.877	4.803	8.568	8.21			7.491	6.576	9.567			6.798	3.553			5.843						11.127	8.788	97.7841	10.824	8.707	94.2446	5	0
5.261	6.259	9.189	8.637			8.641	7.024	9.628			6.844	2.814			5.514						5.942	5.436	9.571	8.247			9.022	7.91	10.236			7.335	3.198			5.663						10.991	9.578	105.272	11.289	9.361	105.676	3	0
6.105	4.934	9.058	9.136	10.374		8.346	6.295	10.829	9.821		7.461	4.437	6.64		6.903	4.276		3.634			6.269	4.489	8.566	8.834	9.399		8.096	5.849	10.685	9.364		7.032	4.465	5.754		6.801	4.415		2.889			12.253	9.236	113.169	11.719	9.455	110.803	4	2
6.611	5.076	9.319	8.581	9.889		9.058	6.242	10.212	9.411		7.99	4.007	6.45		6.416	3.973		3.172			6.765	4.298	9.21	8.958	9.811		8.515	6.33	10.585	9.443		7.506	4.84	6.437		6.173	3.891		2.801			11.177	9.518	106.383	11.959	9.697	115.966	5	1
5.739	5.316	9.687	9.213	10.675		8.563	7.147	10.53	10.003		7.936	4.359	7.056		6.316	3.659		3.541			5.894	5.233	9.597	9.141	10.4		8.644	7.08	11.144	10.186		7.834	4.145	6.542		7.265	4.13		3.986			11.773	9.907	116.635	12.033	9.845	118.465	5	1
4.602	5.587	8.395	8.83	9.161		8.029	6.346	9.558	8.53		7.05	3.969	5.855		5.452	3.001		2.84			5.484	4.666	8.935	8.406	9.21		8.001	6.755	9.847	8.763		7.392	4.148	6.105		5.85	3.007		3.195			10.34	8.507	87.9624	10.563	8.783	92.7748	5	1
4.27	6.108	9.402	8.694	10.098		8.289	8.113	10.138	10.044		6.878	2.841	5.583		5.926	3.066		3.616			5.878	5.021	9.506	8.472	10.092		8.659	7.776	10.676	10.081		7.398	3.678	6.456		6.161	3.11		3.897			12	9.554	114.648	11.5	9.738	111.987	4	2
6.828	5.345	9.334	8.555			9.148	6.591	10.534			7.413	3.554			6.35						6.524	5.32	9.336	8.232			8.581	6.586	9.856			6.904	3.129			5.879						11.619	9.183	106.697	11.774	8.591	101.15	4	0
6.214	5.095	9.75	8.932			8.658	6.816	10.195			8.028	4.359			6.14						6.265	4.261	9.295	8.638			7.74	6.66	9.839			7.233	4.565			5.47						11.677	9.904	115.649	11.558	9.754	112.737	5	0
6.841	5.959	10.224	9.892	11.266		9.772	7.119	11.594	10.552		8.298	4.11	6.853		7.152	4.266		3.822			6.997	6.002	10.387	9.57	10.875		9.676	7.771	11.975	10.587		7.826	3.72	6.235		7.22	3.763		4.109			11.977	10.175	121.866	12.271	10.279	126.134	4	3
5.121	5.073	9.777	9.746			7.46	7.746	10.362			7.033	4.939			5.092						5.298	5.278	9.939	9.902			7.797	7.949	10.682			7.056	4.92			5.281						11.498	9.387	107.932	11.634	9.357	108.859	5	0
5.308	4.864	7.991	8.485	9.134		7.599	5.605	9.095	8.53		6.272	4.105	5.477		4.878	3.396		2.042			5.865	5.39	8.364	9.007	9.756		8.297	5.642	9.928	8.85		6.705	4.052	5.829		5.745	3.555		2.937			10.4	8.88	92.352	10.956	8.818	96.61	3	1
5.971	6.272	10.548	9.36	10.112		9.757	8.213	11.153	10.025		8.467	3.663	5.946		6.739	3.615		3.3			6.891	5.585	10.518	8.863	9.844		9.357	7.088	10.127	8.928		8.599	3.906	6.178		6.344	3.464		3.028			11.763	10.127	119.124	11.524	10.463	120.576	3	1
5.776	6.36	10.353	10.153		9.03	9.465	8.48	11.217		5.576	8.244	4.513		8.657	6.127		2.658		7.914		5.805	6.18	10.031	9.917		8.723	8.698	7.585	10.669		5.184	7.118	4.157		5.572	5.612		2.509		7.298		11.591	9.705	112.491	11.876	9.723	115.47	5	0
6.107	4.834	9.08	7.912			7.704	6.058	9.187			6.789	3.241			5.764						6.32	5.498	9.332	8.237			8.563	6.321	9.854			7.185	3.011			6.265						10.925	9.041	98.7729	11.013	8.959	98.6655	4	0
5.851	6.227	10.171	9.272	11.235		8.868	7.471	10.75	10.438		7.438	3.104	6.299		6.778	3.878		4.113			5.901	4.46	9.27	8.156	10.056		7.831	6.847	10.462	9.766		7.319	3.663	6.431		7.22	3.884		4.449			12.1	10.017	121.206	11.339	9.801	111.134	4	2
6.596	6.679	11.499	10.488			10.029	8.346	11.397			9.251	4.64			6.785						7.015	5.909	11.251	9.966			9.901	8.694	12.032			8.644	4.342			6.895						12.744	10.377	132.244	12.597	10.065	126.789	5	0
6.408	5.185	10.977	9.363		9.036	8.484	8.546	11.147		4.636	7.911	4.177		8.16	6.6		4.215		8.965		6.924	5.198	11.201	10.399		9.077	8.324	7.642	10.903		3.76	8.202	5.298		8.152	6.075		4.159		8.674		11.897	9.841	117.078	11.998	10.32	123.819	5	0
6.634	3.893	8.801	8.891	10.03		8.495	5.139	10.273	8.811		8.343	5.51	7.76		7.115	4.21		3.944			4.959	4.673	8.165	8.578	10.15		7.639	5.635	9.924	9.324		7.389	4.307	7.253		6.775	4.231		4.207			11.428	9.808	112.086	11.28	9.495	107.104	4	2
6.147	5.695	9.912	10.133	10.754		9.5	7.708	11.405	10.523		8.051	5.215	6.834		5.938	3.707		2.645			6.331	4.471	8.999	7.859	9.306		8.706	6.622	10.274	9.711		7.752	3.753	6.098		6.482	4.246		3.03			11.974	10.02	119.979	11.072	9.646	106.801	3	3
6.059	6.333	10.38	9.532		7.83	8.854	8.004	9.076		3.721	7.033	4.625		7.676	3.05		4.414		6.22		6.371	6.785	10.394			7.785	9.405	7.9			3.287	7.053			8.164			4.734				11.614	8.862	102.923	11.202	9.754	109.264	0	0
5.493	4.677	8.76	8.147	9.681		8.137	6.519	10.184	9.67		7.341	3.619	6.178		6.683	4.109		3.63			6.065	5.8	9.677	9.459			8.957	7.065	10.063			7.621	4.485			5.049						11.907	9.923	118.153	11.528	10.036	115.695	3	0
5.175	5.217	9.501	8.613			7.734	7.236	9.606			6.97	3.651			5.498						6.124	3.596	9.003	7.426			7.378	6.838	9.401			7.061	3.927			5.6						11.091	9.265	102.758	10.828	9.088	98.4049	5	0
5.078	6.452	9.386	9.006	10.038		9.103	7.423	10.311	9.344		7.416	3.224	6.192		5.991	2.773		3.771			5.633	5.232	9.071	8.276	9.363		8.564	7.492	10.202	9.378		6.857	3.291	5.567		5.575	2.794		3.207			10.857	9.212	100.015	10.492	9.018	94.6169	2	2
6.99	6.215	11.026	10.444	11.745		10.046	8.159	11.855	10.774		8.818	4.75	7.604		6.852	3.481		4.092			6.82	4.619	10.277	9.473	10.881		8.965	8.099	11.732	10.806		8.037	5.016	7.246		6.592	3.527		3.788			12.813	10.48	134.28	12.731	10.39	132.275	5	1
6.346	5.861	10.225	9.152	9.908		9.353	7.798	10.314	9.222		7.864	3.975	6.091		5.474	2.794		2.813			5.284	5.934	10.221	9.912	10.229		9.14	7.715	10.787	9.67		7.999	4.713	6.166		5.698	3.342		2.454			11.621	9.462	109.958	11.465	9.616	110.247	4	1
5.043	5.733	10.099	10.207			8.894	7.075	11.051			8.166	4.959			6.511						7.03	5.312	10.705	9.704			9.087	8.198	11.154			7.943	4.649			5.778						12.032	10.121	121.776	12.411	9.998	124.085	5	0
5.278	6.365	9.576	9.508			7.93	7.16	9.83			6.078	3.307			4.984						5.79	5.072	9.542	8.814			8.275	6.981	10.279			7.671	4.053			6.222						11.239	9.451	106.22	11.334	9.883	112.014	4	0
6.744	5.94	10.215	9.707	11.178	9.143	9.575	7.178	11.105	10.117	4.12	8.193	4.232	7.169	9.411	6.689	3.643	3.57	3.961	9.315	7.03	7.135	5.975	11.108	10.542	11.467		10.252	8.037	11.774	10.603		9.271	5.304	7.79		6.626	3.52		3.555			12.865	10.744	138.222	13.465	10.782	145.18	5	1
5.683	5.718	9.613	8.746	10.369		8.325	6.711	9.538	9.495		7.464	3.397	5.899		5.822	3.979		2.895			5.199	5.205	8.695	8.222	9.884		7.579	5.978	9.06	9.393		6.89	3.289	5.627		5.766	4.464		2.634			10.855	9.621	104.436	10.866	9.291	100.956	2	3
6.009	5.893	9.622	10.618			8.932	6.221	10.431			8.194	5.879			5.721						6.555	6.384	10.802	10.469			9.095	7.376	11.022			8.059	4.338			6.531						11.85	9.976	118.216	12.044	9.973	120.115	4	0
6.079	4.585	9.546	8.707	9.86		8.645	7.271	10.754	9.946		8.174	4.608	6.722		6.446	3.951		3.089			6.27	5.878	10.504	9.459	10.422		9.835	8.44	11.795	10.765		8.677	3.894	6.33		7.455	4.177		3.65			11.558	9.777	113.003	12.147	10.413	126.487	4	1
6.84	5.205	10.178	9.335			9.606	7.765	11.199			8.38	4.767			6.133						7.008	5.994	10.961	9.906			9.995	8.355	11.43			8.386	4.488			5.964						11.635	9.933	115.57	12.318	10.078	124.141	5	0
5.011	5.085	8.855	8.514	9.818		7.304	6.017	8.925	8.32		6.979	3.854	6.403		5.528	2.949		3.322			6.524	5.162	9.384	8.566	9.506		8.573	6.501	9.899	8.969		7.211	3.711	5.633		5.696	3.34		2.741			10.85	9.159	99.3752	11.186	9.477	106.01	4	1
5.272	4.241	8.607	8.552			7.33	6.963	9.764			6.584	4.597			4.821						5.986	4.442	8.697	8.156			7.522	6.14	8.865			6.562	4.065			4.574						11.087	8.524	94.5056	11.139	8.895	99.0814	5	0
6.709	4.948	9.727	8.919	10.701		9.999	7.58	11.706	11.539		8.961	4.693	7.439		7.057	5.045		3.326			6.058	4.97	9.486	9.084	10.698		8.666	6.814	11.278	10.841		8.012	4.209	6.699		7.618	5.231		3.642			12.657	10.401	131.645	12.708	10.333	131.312	4	3
6.067	5.713	10.5	9.461			8.781	7.752	10.364			8.092	4.233			5.855						7.092	5.42	10.136	8.773			9.904	8.126	11.456			7.984	3.659			6.45						11.47	9.481	108.747	11.723	9.886	115.894	5	0
6.731	5.134	10.912	9.513	11.549		9.738	8.175	11.538	11.311		9.611	5.002	8.233		7.31	4.544		4.041			6.593	5.534	10.603	8.916	10.917		9.457	7.472	11.187	10.769		9.026	3.732	6.853		7.798	4.99		3.885			12.389	10.325	127.916	12.18	10.166	123.822	4	3
6.531	6.453	9.64	9.165	10.402		10.113	6.689	10.781	10.227		8.335	3.545	6.019		6.676	4.637		2.863																								11.562	9.808	113.4
7.544	4.849	10.805	9.374			9.608	6.89	11.433			9.273	4.846			7.7						7.072	5.865	10.823	9.394			9.732	7.02	11.271			9.067	3.809			7.993						12.232	10.61	129.782	12.499	10.907	136.327	5	0
6.244	5.379	9.75	8.771			8.366	6.971	9.749			7.155	3.686			5.333						6.002	5.52	9.547	9.063			8.263	6.719	9.661			7.132	3.917			5.316						11.175	8.982	100.374	11.488	9.236	106.103	5	0
6.295	5.936	10.924	9.802		9.581	9.89	8.582	11.525		5.147	8.896	4.478		10.171	6.585		4.229		9.598		7.372	5.927	11.293	9.76		10.151	10.395	8.639	11.886		5.09	8.964	4.235		10.208	6.969		4.197		9.779		12.704	10.664	135.475	12.898	11.138	143.658	4	0
6.846	5.506	10.398	9.125		9.474	9.412	8.061	11.208		5.089	7.88	3.874		8.898	6.347		3.465		8.753		6.88	4.834	10.364	9.153		9.35	8.992	8.289	10.849		5.175	7.679	4.675		8.52	5.257		3.569		7.94		12.179	9.987	121.632	11.659	9.964	116.17	3	0
6.716	5.853	10.432	8.982		9.513	9.442	8.023	10.682		4.99	7.912	3.599		9.135	5.985		3.597		8.532		6.312	4.62	10.703	9.67		8.82	8.561	8.536	11.189		4.49	8.56	5.423		8.822	5.929		4.463		8.953		12.125	10.368	125.712	12.216	10.34	126.313	5	0
5.481	6.339	8.702				8.407	6.623				5.751										5.992	6.558	9.509				8.629	6.575				6.551										10.152	8.533	86.627	10.552	9.018	95.1579	0	0
5.3	5.307	8.562	8.062			7.905	6.675	9.369			6.118	2.973			5.022						6.284	5.543	9.585	8.286			8.327	6.975	9.075			6.7	3.258			4.559						10.434	8.731	91.0993	11.07	9.033	99.9953	2	0
5.847	5.603	8.512				8.487	6.269				6.368										5.645	5.339	8.314				7.655	5.662				5.968										9.498	8.347	79.2798	9.54	8.544	81.5098	0	0
6.889	5.922	10.063	8.72	10.361		9.406	5.947	10.191	9.812		8.75	3.287	5.939		7.451	5.5		2.996			6.726	5.514	10.379	8.964	10.492		9.101	6.541	10.903	10.379		8.712	3.583	6.038		8.119	5.678		3.31			11.524	9.825	113.223	11.632	10.025	116.611	3	5
5.405	5.416	9.149	8.463	9.843		8.578	6.986	9.875	9.436		7.665	3.547	6.212		6.011	3.572		3.295			6.003	5.131	9.91	9.007	9.856		8.69	7.827	10.853	9.829		7.728	4.097	5.996		6.42	3.47		3.177			10.976	9.14	100.321	11.223	9.239	103.689	4	1
5.691	4.626	9.166	8.676	9.515		7.81	6.601	10.103	8.818		7.384	4.323	6.207		6.28	3.222		3.53			6.037	4.606	9.684	8.793	9.925		8.407	6.824	10.502	9.274		8.291	4.51	6.861		6.971	3.7		3.784			11.229	9.056	101.69	11.417	9.4	107.32	5	1
6.694	4.868	9.755	8.319	9.807	8.463	8.306	7.141	10.043	9.264	3.51	7.069	3.533	5.76	8.01	5.766	3.094	4.028	3.165	8.415	6.73	6.796	4.782	9.979	7.858	9.762	8.839	8.673	7.693	10.403	9.912	4.058	7.48	3.17	5.772	8.501	6.378	3.624	4.1	3.441	8.859	7.152	11.073	9.524	105.459	11.191	9.929	111.115	4	1
6.561	6.116	10.651	9.825			9.11	7.546	10.615			7.929	4.175			5.894						7.261	5.893	10.633	10.121			9.538	7.337	11.374			7.997	4.582			6.402						11.583	9.724	112.633	11.95	10.059	120.205	5	0
7.416	6.338	11.236	9.931			10.733	8.747	12.36			8.658	3.963			7.052						7.103	4.801	10.779	9.301			9.135	7.709	11.58			8.881	4.71			7.576						11.769	10.164	119.62	12.105	10.268	124.294	5	0
5.368	4.744	8.96	8.175			8.559	7.358	10.426			7.87	4.008			6.401						6.329	5.796	9.965	9.28			9.182	7.324	10.681			7.892	4.022			6.205						11.024	9.546	105.235	11.089	9.36	103.793	5	0
5.918	4.732	8.704	8.557			8.075	6.939	10.022			6.368	4.07			4.943						6.009	5.173	8.151	7.978			8.416	6.355	9.784			6.012	2.971			5.268						10.896	9.203	100.276	11.1	9.316	103.408	5	0
7.024	7.392	11.399				10.132	7.794				8.274										6.674	6.827	10.175				10.267	7.727				7.826										11.716	9.841	115.297	11.41	9.674	110.38	0	0
5.925	5.553	9.88	8.429	9.861		9.26	7.54	10.203	9.706		8.397	3.629	6.267		6.336	3.711		3.141			6.638	6.175	10.46	9.13	10.535		9.95	7.495	10.694	10.038		8.767	3.713	6.513		6.709	4.027		3.321			10.533	9.911	104.393	11.013	9.966	109.756	3	2
5.2	5.352	9.485	8.895	10.106		8.15	6.858	9.527	9.234		7.827	4.202	6.632		5.668	3.384		3.003			6.338	5.515	10.104	8.897	10.223		9.184	7.576	10.609	9.963		8.129	3.76	6.205		6.402	3.739		3.166			11.237	9.674	108.707	11.163	9.409	105.033	3	3
6.455	5.802	9.822	8.619	9.789		9.368	7.22	10.02	9.616		7.721	3.515	5.589		5.603	3.67		2.378			6.375	5.501	9.514	8.771	9.87		8.974	6.801	9.943	9.336		7.589	3.919	5.995		5.562	3.481		2.59			10.874	9.492	103.216	10.576	8.83	93.3861	3	1
6.792	5.397	9.943	8.395	10.435		9.191	6.883	10.866	10.683		8.154	3.172	5.999		7.51	5.321		3.48			6.337	5.701	9.765	8.808	10.522		8.541	6.016	10.131	10.173		7.896	3.244	5.592		7.136	5.737		2.811			11.901	10.603	126.186	11.644	10.524	122.541	2	5
5.815	5.552	10.531	9.228	11.251		8.774	8.081	10.981	10.745		8.287	3.863	7.116		7.12	3.863		4.32			6.257	4.669	9.666	7.903	10.098		8.808	7.503	10.624	10.282		7.964	3.379	6.603		6.937	3.925		4.081			12.051	10.659	128.452	11.662	10.094	117.716	3	3
6.363	6.889	10.115				9.889	7.912				7.215										5.927	7.874	9.942				9.378	7.166				6.219										11.11	9.188	102.079	10.296	8.811	90.7181	0	0
7.174	5.793	11.098	9.713			9.687	8.11	11.222			8.524	4.237			6.438						7.311	5.565	11.112	10.224			9.54	8.035	11.682			8.388	4.964			6.47						12.761	10.83	138.202	13.076	10.929	142.908	5	0
7.173	5.342	10.462	9.885	10.708		9.295	7.463	11.54	9.896		8.038	4.691	6.661		6.598	3.379		3.6			7.612	4.939	10.98	9.904			9.436	8.176	11.849			8.356	5.025			6.478						12.149	10.319	125.366	12.515	10.418	130.381	5	0
7.049	5.61	10.073	9.113	10.194		9.471	6.612	10.655	9.71		8.361	3.932	6.07		6.777	4.416		2.947																								12.262	10.14	124.337
[truncated: 46 more columns]
